# Supplementary material for: How can age-based vaccine allocation strategies be optimized? A multi-objective optimization framework
Source: Front Public Health. 2022 Sep 8;10:934891. doi: 10.3389/fpubh.2022.934891 (PMC9493087; doi:10.3389/fpubh.2022.934891)
Supplement: Supplementary Figure S1 — Pareto optimal fronts when Ve = 20%. [file Data_Sheet_1.ZIP]

Archive with 24 entries (24 files):
- supplementary material/Figure S1.jpg
- supplementary material/Figure S10.jpg
- supplementary material/Figure S11.jpg
- supplementary material/Figure S12.jpg
- supplementary material/Figure S13.jpg
- supplementary material/Figure S14.jpg
- supplementary material/Figure S15.jpg
- supplementary material/Figure S16.jpg
- supplementary material/Figure S17.jpg
- supplementary material/Figure S18.jpg
- supplementary material/Figure S19.jpg
- supplementary material/Figure S2.jpg
- supplementary material/Figure S20.jpg
- supplementary material/Figure S21.jpg
- supplementary material/Figure S22.jpg
- supplementary material/Figure S23.jpg
- supplementary material/Figure S24.jpg
- supplementary material/Figure S3.jpg
- supplementary material/Figure S4.jpg
- supplementary material/Figure S5.jpg
- supplementary material/Figure S6.jpg
- supplementary material/Figure S7.jpg
- supplementary material/Figure S8.jpg
- supplementary material/Figure S9.jpg
